# Supplementary material for: Progesterone Promotes In Vitro Maturation of Domestic Dog Oocytes Leading to Successful Live Births
Source: Life (Basel). 2022 Nov 3;12(11):1778. doi: 10.3390/life12111778 (PMC9698205; doi:10.3390/life12111778)
Supplement: Supplementary file 1 [file life-12-01778-s001.zip]

Archive with 3 entries (3 files):
- life-1951140-supplementary/Figure S1.pdf
- life-1951140-supplementary/Figure S2.pdf
- life-1951140-supplementary/Supplementary Table.pdf
